# Supplementary material for: Graphs based methods for simultaneous smoothing and sharpening
Source: MethodsX. 2020 Feb 20;7:100819. doi: 10.1016/j.mex.2020.100819 (PMC7078387; doi:10.1016/j.mex.2020.100819)
Supplement: Supplementary file 1 — Supplementary material and/or Additional information:We attach the implementation in Matlab of both methods. [file mmc1.zip]

Archive with 23 entries (23 files):
- lennaDg10.bmp
- lennaDg2p5.bmp
- lennaDg5.bmp
- parrotsD1g10.bmp
- parrotsD1g2p5.bmp
- parrotsD1g5.bmp
- parrotsD2g10.bmp
- parrotsD2g2p5.bmp
- parrotsD2g5.bmp
- peppersDg10.bmp
- peppersDg2p5.bmp
- peppersDg5.bmp
- pillsDg10.bmp
- pillsDg2p5.bmp
- pillsDg5.bmp
- AdjacencyMatrix.m
- clases.m
- fila.m
- GaussianNoiseEstimation.m
- GMS3.m
- Regression.m
- ThresholdEstimation.m
- README.txt
