# Supplementary material for: Graphs based methods for simultaneous smoothing and sharpening
Source: MethodsX. 2020 Feb 20;7:100819. doi: 10.1016/j.mex.2020.100819 (PMC7078387; doi:10.1016/j.mex.2020.100819)
Supplement: Supplementary file 1 — Supplementary material and/or Additional information:We attach the implementation in Matlab of both methods. [file mmc1.zip › AdjacencyMatrix.m]

function Ady = AdjacencyMatrix(B)

    [a b c]=size(B);
    Ady=inf(a*b,a*b);

    for i=1:1:a*b
        for j=i+1:1:a*b
            i1 = floor((i-1)/a)+1; 
            j1 = mod(i-1,a)+1;
            i2 = floor((j-1)/a)+1; 
            j2 = mod(j-1,b)+1;
            dist = sqrt(sum((B(i1,j1,:)-B(i2,j2,:)).^2));
            Ady(i,j)=dist;
            Ady(j,i) = Ady(i,j);
        end
    end
end
