# Supplementary material for: Graphs based methods for simultaneous smoothing and sharpening
Source: MethodsX. 2020 Feb 20;7:100819. doi: 10.1016/j.mex.2020.100819 (PMC7078387; doi:10.1016/j.mex.2020.100819)
Supplement: Supplementary file 1 — Supplementary material and/or Additional information:We attach the implementation in Matlab of both methods. [file mmc1.zip › clases.m]

function [p,c] = clases(A)
    p(1) = 1;
    c(1) = 1;
    for i=1:size(A,1)
            vert(i) = i;
    end
    m = size(A,1);
    controlador = 2;
    cont=1;
    for i=1:m
            if vert(i) == i
                    p(cont) = i;
                    vert(i) = 0;
                    cont = cont+1;
                    for j=1:m
                            if (A(i,j) == 1 && vert(j) ~= 0)
                                    p(cont) = j;
                                    vert(j) = 0;
                                    cont = cont+1;
                                    A(i,j) = 0;
                                    A(j,i) = 0;
                                    [A,vert,p,c,cont]=fila(A,vert,p,c,cont,j);
                            end
                            if j==m
                                    c(controlador) = cont;
                                    controlador = controlador+1;
                            end
                    end
            end    
    end
end
