# Supplementary material for: Graphs based methods for simultaneous smoothing and sharpening
Source: MethodsX. 2020 Feb 20;7:100819. doi: 10.1016/j.mex.2020.100819 (PMC7078387; doi:10.1016/j.mex.2020.100819)
Supplement: Supplementary file 1 — Supplementary material and/or Additional information:We attach the implementation in Matlab of both methods. [file mmc1.zip › fila.m]

function [A,vert,p,c,cont]=fila(A,vert,p,c,cont,filas)
    m = size(A,1);

    for i=1:m
        if (A(filas,i) == 1 && vert(i) ~= 0)
        p(cont) = i;
        vert(i) = 0;
        cont = cont+1;
        A(i,filas) = 0;
        A(filas,i) = 0;
        [A,vert,p,c,cont]=fila(A,vert,p,c,cont,i);
    end
end
