# Supplementary material for: Graphs based methods for simultaneous smoothing and sharpening
Source: MethodsX. 2020 Feb 20;7:100819. doi: 10.1016/j.mex.2020.100819 (PMC7078387; doi:10.1016/j.mex.2020.100819)
Supplement: Supplementary file 1 — Supplementary material and/or Additional information:We attach the implementation in Matlab of both methods. [file mmc1.zip › GaussianNoiseEstimation.m]

function [SigmaNPorPixel,SigmaNMedia]=GaussianNoiseEstimation(Image)

 Mask=double(zeros(3,3));
 Mask=[1 -2 1; -2 4 -2; 1 -2 1]; 
 [filas,columnas]=size(Image);
 
 aM=filas-2;
 bM=columnas-2;
 Image=double(Image);
 
 PixelDeviation=double(zeros(filas,columnas));
 
 PixelDeviation=conv2(Image,Mask,'same');
 
 PixelDeviationB=PixelDeviation.^2;
 
 SigmaNPorPixel=abs(sqrt(PixelDeviationB));
 
 [AuxFil AuxCol] = size(PixelDeviationB);
 
 SquareSum=sum(sum(PixelDeviationB(2:(AuxFil-1),2:(AuxCol-1))));
 
 SigmaNMediaC=(1/(36*(aM-2)*(bM-2)))*SquareSum;
 
 SigmaNMedia=sqrt(SigmaNMediaC);
  
