# Supplementary material for: Graphs based methods for simultaneous smoothing and sharpening
Source: MethodsX. 2020 Feb 20;7:100819. doi: 10.1016/j.mex.2020.100819 (PMC7078387; doi:10.1016/j.mex.2020.100819)
Supplement: Supplementary file 1 — Supplementary material and/or Additional information:We attach the implementation in Matlab of both methods. [file mmc1.zip › GMS3.m]

%Graph Method for Simultaneous Smoothing and Sharpening
%
%fila.m       https://pastebin.com/ezr5dgGh
%clases.m     https://pastebin.com/Hjwew3cX
%
% INPUT:
%    ImageDgR                  input noisy color image
%    alpha(double)             parameter for controlling the smoothing effect
%    lambda(double)            parameter for controlling the sharpening effect, between 0 and 1
%    version                   choose 0 for GMS3 (default value)
%                                     1 for NGMS3 
%
% BASIC EXAMPLE OF USE:     
%     
%    image = imread('image.bmp');      % load the image
%    alpha = 15;                            % set the parameter for controlling the smoothing effect 
%    lambda = 0.5;                          % set the parameter for controlling the sharpening effect
%    [Image_GMS3] = GMS3(image, alpha, lambda, 0);  % call the method GMS3 (0)/ NGSME3 (1)
%    imshow(Image_GMS3)                      % Show the processed image
%    [Image_NGMS3] = GMS3(image, alpha, lambda, 1);

function [Image_GMS3]=GMS3(ImageDgR,alpha,lambda,version)  

    [m, n, d] = size(ImageDgR);
    ImageDgR = double(ImageDgR);
    Image_GMS3=ImageDgR;
    
    if (nargin < 4)
        version = 0;
    end
    if(d < 3)
        error('Error: Non valid image, use a 3-channel image.');
        return;

    end    
    threshold = ThresholdEstimation(ImageDgR);

    for i=2:(m-1) 
        for j=2:(n-1)

            B = ImageDgR(i-1:i+1,j-1:j+1,1:3);
            B1 = B(:,:,1)';
            B2=B(:,:,2)';
            B3=B(:,:,3)';
            sumpos=[0 0 0];
            DifferencesNCC=[0 0 0];
            MeanDifferencesNCC=[0 0 0];
            div=0;
            M2=AdjacencyMatrix(B);
            MBinaryAdy = M2;
            
            for k=1:9
                for l=k:9
                    if(M2(k,l)>threshold)
                        M2(k,l) = Inf;
                        M2(l,k) = Inf;
                        MBinaryAdy(k,l) = 0;
                        MBinaryAdy(l,k) = 0;
                    else
                        MBinaryAdy(k,l) = 1;
                        MBinaryAdy(l,k) = 1;
                    end
                end
            end

            cont=1;
            [p,c] = clases(MBinaryAdy);
            vector(:,1)=1:9;
            for k=1:(length(c)-1)
                p2= p(c(k):c(k+1)-1);
                vector(p2,2) = cont;
                cont = cont+1;
            end
         
            ConectedComponetDen=find(vector(:,2)==vector(5,2)); 
            NConectedComponet=find(vector(:,2)~=vector(5,2));

            
            %DENOISING
            for l=1:length(ConectedComponetDen) 
                   pos = ConectedComponetDen(l);                   
                   div = div + double(exp(-sqrt(sum(([B1(pos) B2(pos) B3(pos)]-[B1(5) B2(5) B3(5)]).^2))/(2*alpha^2)));
                   sumpos = sumpos + double(exp(-sqrt(sum(([B1(pos) B2(pos) B3(pos)]-[B1(5) B2(5) B3(5)]).^2))/(2*alpha^2)))*double([B1(pos) B2(pos) B3(pos)]);       
            end
            
            newValueCentral =sumpos/div;
            
           
            %SHARPENING
            for k=1:length(NConectedComponet)
                DifferencesNCC=DifferencesNCC + double([B1(k) B2(k) B3(k)] - [B1(5) B2(5) B3(5)]);
            end

            if(DifferencesNCC~=0)                
                MeanDifferencesNCC = (DifferencesNCC/length(NConectedComponet));     
                
                if(version==1)
                    MeanDifferencesNCC =MeanDifferencesNCC/norm(MeanDifferencesNCC);
                end
                
                Image_GMS3(i,j,:) = newValueCentral - double(lambda*MeanDifferencesNCC);
            else         
                Image_GMS3(i,j,:) = newValueCentral;

            end

        end
    end

     Image_GMS3= uint8(Image_GMS3);
    
end
