# Supplementary material for: Graphs based methods for simultaneous smoothing and sharpening
Source: MethodsX. 2020 Feb 20;7:100819. doi: 10.1016/j.mex.2020.100819 (PMC7078387; doi:10.1016/j.mex.2020.100819)
Supplement: Supplementary file 1 — Supplementary material and/or Additional information:We attach the implementation in Matlab of both methods. [file mmc1.zip › Regression.m]

function [pen,ord] = Regression (x,y)

    n=length(x);    
    pen=(n*sum(x.*y)-sum(x)*sum(y))/(n*sum(x.^2) - sum(x)*sum(x));    
    ord= (sum(y) - pen *sum(x))/n;
    
end
    
