# Supplementary material for: Graphs based methods for simultaneous smoothing and sharpening
Source: MethodsX. 2020 Feb 20;7:100819. doi: 10.1016/j.mex.2020.100819 (PMC7078387; doi:10.1016/j.mex.2020.100819)
Supplement: Supplementary file 1 — Supplementary material and/or Additional information:We attach the implementation in Matlab of both methods. [file mmc1.zip › ThresholdEstimation.m]

function threshold =  thresholdEstimacion(Image)

    SigmaNMedia=[0,0,0];

    for i=1:3
        [SigmaNPorPixel,SigmaNMedia1]=GaussianNoiseEstimation(Image(:,:,i));
        SigmaNMedia(i)=SigmaNMedia1;
    end

thresholdsOptim = [31, 36, 34, 32, 60, 57, 57, 63, 86, 76, 97, 92];    
statistics = [11.7398, 15.032, 13.2564, 12.2514, 20.8843, 23.0875, 22.2088, 21.6911, 29.4683, 31.276, 31.0304, 30.6741];
[pen,ord] = Regression (statistics, thresholdsOptim); 

threshold = pen * mean(SigmaNMedia) + ord;   
        
end
