# Supplementary material for: Graphs based methods for simultaneous smoothing and sharpening
Source: MethodsX. 2020 Feb 20;7:100819. doi: 10.1016/j.mex.2020.100819 (PMC7078387; doi:10.1016/j.mex.2020.100819)
Supplement: Supplementary file 1 — Supplementary material and/or Additional information:We attach the implementation in Matlab of both methods. [file mmc1.zip › README.txt]

-----------------------------------------------------------------------
  Software for Simultaneous Smoothing and Sharpening of Color Images  
                             (November 15th, 2019) 
-----------------------------------------------------------------------

-----------------------------------------------------------------------
 Contents
-----------------------------------------------------------------------

TestImages.zip (test images), unzip in a folder that is in the MATLAB 
path. They are the classical images of Lena, peppers, parrots, and pills with an additive Gaussian noise of mean zero and standard deviation 2.5, 5 and 10. 

GMS3.m,  file with the Simultaneous Smoothing and Sharpening Methods

----------------------------------------------------------------------
 Feedback
----------------------------------------------------------------------

If you have any comment, suggestion, or question, please do contact
Cristina Perez Benito, cripebe1@posgrado.upv.es
Cristina Jordan, cjordan@mat.upv.es
J. Alberto Conejero, aconejero@upv.es
Samuel Morillas, smorillas@mat.upv.es
